# Supplementary material for: Predicting the response of triple negative breast cancer to neoadjuvant systemic therapy via biology-based modeling and habitat analysis
Source: Sci Rep. 2025 Nov 26;15:42111. doi: 10.1038/s41598-025-25989-z (PMC12657976; doi:10.1038/s41598-025-25989-z)
Supplement: Supplementary file 1 — Supplementary Material 1 [file 41598_2025_25989_MOESM1_ESM.xlsx]

## Sheet: MSI-TTC
	2 clus	3 clus	4 clus	5 clus	6 clus	7 clus	8 clus	9 clus	10 clus	11 clus	12 clus	13 clus	14 clus	15 clus	16 clus
2 clus	0	0.36919	0.848582	0.755998	0.36919	0.36919	0.36919	0.293723	0.36919	0.293723	0.293723	0.455922	0.177054	0.177054	0.177054
3 clus	0	0	0.229855	0.134298	0.229855	0.552201	0.654306	0.654306	0.552201	0.455922	0.134298	0.654306	0.293723	0.552201	0.36919
4 clus	0	0	0	0.999283	0.993015	0.654306	0.848582	0.755998	0.552201	0.755998	0.922388	0.755998	0.755998	0.654306	0.455922
5 clus	0	0	0	0	0.922388	0.552201	0.848582	0.654306	0.755998	0.654306	0.755998	0.755998	0.654306	0.552201	0.293723
6 clus	0	0	0	0	0	0.922388	0.970397	0.922388	0.848582	0.848582	0.993015	0.848582	0.848582	0.36919	0.755998
7 clus	0	0	0	0	0	0	0.999985	0.999283	0.999283	0.999985	0.970397	0.999985	0.999985	0.970397	0.993015
8 clus	0	0	0	0	0	0	0	0.993015	0.970397	0.999283	0.970397	0.999283	0.993015	0.970397	0.970397
9 clus	0	0	0	0	0	0	0	0	0.970397	0.970397	0.970397	0.999985	0.993015	0.970397	0.993015
10 clus	0	0	0	0	0	0	0	0	0	0.999985	0.993015	0.999985	0.993015	0.993015	0.999283
11 clus	0	0	0	0	0	0	0	0	0	0	0.922388	0.999283	1	0.999283	0.999283
12 clus	0	0	0	0	0	0	0	0	0	0	0	0.848582	0.993015	0.848582	0.922388
13 clus	0	0	0	0	0	0	0	0	0	0	0	0	0.993015	0.970397	0.999283
14 clus	0	0	0	0	0	0	0	0	0	0	0	0	0	0.993015	0.993015
15 clus	0	0	0	0	0	0	0	0	0	0	0	0	0	0	0.993015
16 clus	0	0	0	0	0	0	0	0	0	0	0	0	0	0	0
Values>0 are p values from the 2 sample Kolmogorov-Smirnov test
Green highlight indicates value <0.05
Value = 0 are placeholders for duplicate tests/self comparisons

## Sheet: MSI-TTV
	2 clus	3 clus	4 clus	5 clus	6 clus	7 clus	8 clus	9 clus	10 clus	11 clus	12 clus	13 clus	14 clus	15 clus	16 clus
2 clus	0	0.0186427	0.0738369	0.0535287	0.0382292	0.0127297	0.00567474	0.00856311	0.00856311	0.00238276	0.00150974	0.00370478	0.000579498	0.000579498	0.00238276
3 clus	0	0	0.848582	0.654306	0.755998	0.922388	0.755998	0.848582	0.455922	0.455922	0.552201	0.755998	0.177054	0.293723	0.293723
4 clus	0	0	0	0.970397	0.970397	0.755998	0.848582	0.848582	0.36919	0.36919	0.552201	0.755998	0.229855	0.36919	0.293723
5 clus	0	0	0	0	0.999283	0.755998	0.848582	0.654306	0.455922	0.552201	0.552201	0.552201	0.455922	0.552201	0.552201
6 clus	0	0	0	0	0	0.970397	0.848582	0.654306	0.970397	0.654306	0.654306	0.654306	0.552201	0.654306	0.654306
7 clus	0	0	0	0	0	0	0.993015	0.922388	0.755998	0.755998	0.755998	0.848582	0.755998	0.755998	0.755998
8 clus	0	0	0	0	0	0	0	0.999283	0.654306	0.970397	0.970397	0.999283	0.922388	0.970397	0.755998
9 clus	0	0	0	0	0	0	0	0	0.755998	0.922388	0.922388	0.999283	0.755998	0.922388	0.922388
10 clus	0	0	0	0	0	0	0	0	0	0.922388	0.922388	0.970397	0.848582	0.922388	0.922388
11 clus	0	0	0	0	0	0	0	0	0	0	0.999985	0.993015	0.993015	0.999283	0.922388
12 clus	0	0	0	0	0	0	0	0	0	0	0	0.993015	0.970397	0.999283	0.999283
13 clus	0	0	0	0	0	0	0	0	0	0	0	0	0.922388	0.970397	0.970397
14 clus	0	0	0	0	0	0	0	0	0	0	0	0	0	1	0.970397
15 clus	0	0	0	0	0	0	0	0	0	0	0	0	0	0	0.993015
16 clus	0	0	0	0	0	0	0	0	0	0	0	0	0	0	0

## Sheet: MSI-local MSE
	2 clus	3 clus	4 clus	5 clus	6 clus	7 clus	8 clus	9 clus	10 clus	11 clus	12 clus	13 clus	14 clus	15 clus	16 clus
2 clus	0	0.177054	0.177054	0.100333	0.293723	0.0535287	0.100333	0.0535287	0.0268969	0.0382292	0.0186427	0.0186427	0.0127297	0.0127297	0.0268969
3 clus	0	0	0.848582	0.970397	0.999283	0.970397	0.970397	0.922388	0.654306	0.848582	0.755998	0.654306	0.654306	0.552201	0.755998
4 clus	0	0	0	0.999985	0.999283	0.993015	0.970397	0.922388	0.922388	0.922388	0.922388	0.455922	0.552201	0.36919	0.455922
5 clus	0	0	0	0	0.993015	0.999283	0.993015	0.993015	0.848582	0.922388	0.970397	0.552201	0.552201	0.293723	0.36919
6 clus	0	0	0	0	0	0.970397	0.970397	0.922388	0.922388	0.848582	0.755998	0.552201	0.552201	0.455922	0.552201
7 clus	0	0	0	0	0	0	1	0.999283	0.993015	0.993015	0.993015	0.848582	0.848582	0.654306	0.848582
8 clus	0	0	0	0	0	0	0	0.999283	0.970397	0.970397	0.970397	0.848582	0.755998	0.654306	0.755998
9 clus	0	0	0	0	0	0	0	0	0.999283	0.993015	0.999985	0.970397	0.848582	0.848582	0.922388
10 clus	0	0	0	0	0	0	0	0	0	0.999985	0.999985	0.993015	0.970397	0.970397	0.970397
11 clus	0	0	0	0	0	0	0	0	0	0	0.999283	0.993015	0.999985	0.993015	0.993015
12 clus	0	0	0	0	0	0	0	0	0	0	0	0.970397	0.970397	0.848582	0.922388
13 clus	0	0	0	0	0	0	0	0	0	0	0	0	0.999985	0.999985	0.999283
14 clus	0	0	0	0	0	0	0	0	0	0	0	0	0	0.999283	1
15 clus	0	0	0	0	0	0	0	0	0	0	0	0	0	0	0.999985
16 clus	0	0	0	0	0	0	0	0	0	0	0	0	0	0	0

## Sheet: PEI-TTC
	2 clus	3 clus	4 clus	5 clus	6 clus	7 clus	8 clus	9 clus	10 clus	11 clus	12 clus	13 clus	14 clus	15 clus	16 clus
2 clus	0	0.36919	0.134298	0.229855	0.455922	0.36919	0.229855	0.229855	0.229855	0.134298	0.177054	0.100333	0.134298	0.100333	0.177054
3 clus	0	0	0.970397	0.999985	0.848582	0.922388	0.552201	0.654306	0.654306	0.755998	0.922388	0.922388	0.970397	0.848582	0.922388
4 clus	0	0	0	0.922388	0.455922	0.993015	0.848582	0.922388	0.922388	0.922388	0.993015	0.999283	0.848582	0.970397	0.970397
5 clus	0	0	0	0	0.993015	0.999283	0.654306	0.848582	0.922388	0.922388	0.970397	0.922388	0.970397	0.654306	0.922388
6 clus	0	0	0	0	0	0.922388	0.455922	0.654306	0.654306	0.654306	0.552201	0.755998	0.755998	0.229855	0.755998
7 clus	0	0	0	0	0	0	0.970397	0.999283	0.993015	0.993015	0.993015	0.993015	0.970397	0.654306	0.999283
8 clus	0	0	0	0	0	0	0	1	0.999985	0.970397	0.999283	0.993015	0.970397	0.848582	0.999283
9 clus	0	0	0	0	0	0	0	0	1	0.999985	0.999283	0.999283	0.999283	0.922388	0.999283
10 clus	0	0	0	0	0	0	0	0	0	0.999283	0.999283	0.999985	0.999283	0.922388	0.970397
11 clus	0	0	0	0	0	0	0	0	0	0	0.999283	0.993015	0.993015	0.848582	0.993015
12 clus	0	0	0	0	0	0	0	0	0	0	0	0.999985	0.999985	0.999283	0.999283
13 clus	0	0	0	0	0	0	0	0	0	0	0	0	0.999985	0.993015	0.999283
14 clus	0	0	0	0	0	0	0	0	0	0	0	0	0	0.970397	1
15 clus	0	0	0	0	0	0	0	0	0	0	0	0	0	0	0.922388
16 clus	0	0	0	0	0	0	0	0	0	0	0	0	0	0	0

## Sheet: PEI-TTV
	2 clus	3 clus	4 clus	5 clus	6 clus	7 clus	8 clus	9 clus	10 clus	11 clus	12 clus	13 clus	14 clus	15 clus	16 clus
2 clus	0	0.00567474	0.000209513	0.00238276	0.00370478	0.000209513	7.13475e-05	4.07114e-05	2.28853e-05	2.28853e-05	1.26736e-05	6.91422e-06	3.71612e-06	3.71612e-06	6.91422e-06
3 clus	0	0	0.755998	0.993015	0.970397	0.755998	0.177054	0.293723	0.0738369	0.229855	0.0738369	0.100333	0.0738369	0.0535287	0.229855
4 clus	0	0	0	0.970397	0.970397	0.922388	0.654306	0.848582	0.36919	0.654306	0.455922	0.552201	0.455922	0.36919	0.848582
5 clus	0	0	0	0	0.970397	0.654306	0.552201	0.654306	0.36919	0.455922	0.177054	0.229855	0.134298	0.100333	0.293723
6 clus	0	0	0	0	0	0.848582	0.455922	0.552201	0.134298	0.36919	0.100333	0.177054	0.100333	0.0738369	0.293723
7 clus	0	0	0	0	0	0	0.970397	0.993015	0.654306	0.922388	0.552201	0.654306	0.654306	0.552201	0.848582
8 clus	0	0	0	0	0	0	0	0.970397	0.848582	0.999985	0.970397	0.922388	0.848582	0.654306	0.922388
9 clus	0	0	0	0	0	0	0	0	0.922388	0.993015	0.970397	0.922388	0.970397	0.848582	0.848582
10 clus	0	0	0	0	0	0	0	0	0	0.848582	0.970397	0.922388	0.993015	0.999283	0.970397
11 clus	0	0	0	0	0	0	0	0	0	0	0.993015	0.993015	0.993015	0.970397	0.970397
12 clus	0	0	0	0	0	0	0	0	0	0	0	0.999283	0.970397	0.993015	0.922388
13 clus	0	0	0	0	0	0	0	0	0	0	0	0	0.970397	0.993015	0.970397
14 clus	0	0	0	0	0	0	0	0	0	0	0	0	0	0.999283	0.970397
15 clus	0	0	0	0	0	0	0	0	0	0	0	0	0	0	0.970397
16 clus	0	0	0	0	0	0	0	0	0	0	0	0	0	0	0

## Sheet: PEI-local MSE
	2 clus	3 clus	4 clus	5 clus	6 clus	7 clus	8 clus	9 clus	10 clus	11 clus	12 clus	13 clus	14 clus	15 clus	16 clus
2 clus	0	0.755998	0.36919	0.229855	0.36919	0.177054	0.0738369	0.0535287	0.0738369	0.0268969	0.0382292	0.0382292	0.0382292	0.0535287	0.0535287
3 clus	0	0	0.993015	0.654306	0.654306	0.552201	0.455922	0.36919	0.293723	0.293723	0.229855	0.293723	0.229855	0.229855	0.177054
4 clus	0	0	0	0.993015	0.993015	0.922388	0.848582	0.755998	0.654306	0.654306	0.552201	0.552201	0.654306	0.654306	0.552201
5 clus	0	0	0	0	0.999283	0.993015	0.970397	0.848582	0.993015	0.922388	0.848582	0.848582	0.755998	0.848582	0.848582
6 clus	0	0	0	0	0	0.993015	0.922388	0.848582	0.922388	0.755998	0.654306	0.848582	0.654306	0.654306	0.755998
7 clus	0	0	0	0	0	0	0.999283	0.922388	0.970397	0.922388	0.970397	0.654306	0.848582	0.922388	0.970397
8 clus	0	0	0	0	0	0	0	0.999985	0.993015	0.993015	0.993015	0.970397	0.993015	0.993015	0.993015
9 clus	0	0	0	0	0	0	0	0	0.999985	0.999283	1	0.993015	0.993015	0.999283	0.999985
10 clus	0	0	0	0	0	0	0	0	0	0.999985	1	0.970397	0.999283	0.999283	0.999283
11 clus	0	0	0	0	0	0	0	0	0	0	0.999283	0.999283	0.999985	0.999985	0.999985
12 clus	0	0	0	0	0	0	0	0	0	0	0	0.970397	0.970397	0.970397	0.993015
13 clus	0	0	0	0	0	0	0	0	0	0	0	0	0.999985	0.999985	0.999985
14 clus	0	0	0	0	0	0	0	0	0	0	0	0	0	1	0.999985
15 clus	0	0	0	0	0	0	0	0	0	0	0	0	0	0	0.999985
16 clus	0	0	0	0	0	0	0	0	0	0	0	0	0	0	0

## Sheet: SER-TTC
	2 clus	3 clus	4 clus	5 clus	6 clus	7 clus	8 clus	9 clus	10 clus	11 clus	12 clus	13 clus	14 clus	15 clus	16 clus
2 clus	0	0.654306	0.552201	0.293723	0.293723	0.100333	0.177054	0.177054	0.177054	0.177054	0.134298	0.100333	0.0535287	0.100333	0.0535287
3 clus	0	0	0.999283	0.970397	0.970397	0.654306	0.970397	0.755998	0.922388	0.455922	0.552201	0.552201	0.654306	0.293723	0.293723
4 clus	0	0	0	0.970397	0.993015	0.922388	0.970397	0.848582	0.993015	0.654306	0.848582	0.755998	0.848582	0.455922	0.552201
5 clus	0	0	0	0	0.999283	0.922388	0.970397	0.922388	0.654306	0.36919	0.552201	0.654306	0.552201	0.455922	0.552201
6 clus	0	0	0	0	0	0.970397	0.970397	0.848582	0.755998	0.36919	0.654306	0.755998	0.552201	0.36919	0.654306
7 clus	0	0	0	0	0	0	0.999283	0.999283	0.993015	0.848582	0.993015	0.970397	0.999283	0.755998	0.970397
8 clus	0	0	0	0	0	0	0	0.999985	0.999985	0.970397	0.993015	0.848582	0.970397	0.848582	0.755998
9 clus	0	0	0	0	0	0	0	0	0.999283	0.970397	0.999283	0.922388	0.848582	0.848582	0.922388
10 clus	0	0	0	0	0	0	0	0	0	0.999283	0.999985	0.848582	0.970397	0.970397	0.848582
11 clus	0	0	0	0	0	0	0	0	0	0	0.999283	0.970397	0.848582	0.970397	0.848582
12 clus	0	0	0	0	0	0	0	0	0	0	0	0.993015	0.970397	0.999283	0.993015
13 clus	0	0	0	0	0	0	0	0	0	0	0	0	0.999283	0.999283	0.999283
14 clus	0	0	0	0	0	0	0	0	0	0	0	0	0	0.848582	0.993015
15 clus	0	0	0	0	0	0	0	0	0	0	0	0	0	0	0.993015
16 clus	0	0	0	0	0	0	0	0	0	0	0	0	0	0	0

## Sheet: SER-TTV
	2 clus	3 clus	4 clus	5 clus	6 clus	7 clus	8 clus	9 clus	10 clus	11 clus	12 clus	13 clus	14 clus	15 clus	16 clus
2 clus	0	0.293723	0.177054	0.177054	0.0738369	0.0127297	0.0382292	0.0268969	0.0127297	0.0268969	0.0127297	0.00567474	0.00567474	0.00238276	0.00370478
3 clus	0	0	0.848582	0.552201	0.455922	0.229855	0.36919	0.36919	0.177054	0.36919	0.293723	0.134298	0.177054	0.0738369	0.0738369
4 clus	0	0	0	0.993015	0.999283	0.755998	0.755998	0.848582	0.552201	0.755998	0.552201	0.36919	0.654306	0.293723	0.293723
5 clus	0	0	0	0	0.993015	0.552201	0.970397	0.848582	0.552201	0.755998	0.552201	0.229855	0.455922	0.229855	0.293723
6 clus	0	0	0	0	0	0.654306	0.999283	0.970397	0.922388	0.922388	0.848582	0.755998	0.654306	0.455922	0.552201
7 clus	0	0	0	0	0	0	0.922388	0.999283	0.999283	0.999283	0.999283	0.993015	0.999283	0.848582	0.970397
8 clus	0	0	0	0	0	0	0	0.922388	0.848582	0.970397	0.970397	0.848582	0.848582	0.455922	0.36919
9 clus	0	0	0	0	0	0	0	0	0.970397	0.993015	0.993015	0.848582	0.970397	0.755998	0.755998
10 clus	0	0	0	0	0	0	0	0	0	0.999985	0.999283	0.999283	0.999985	0.848582	0.970397
11 clus	0	0	0	0	0	0	0	0	0	0	0.999985	0.993015	0.970397	0.848582	0.755998
12 clus	0	0	0	0	0	0	0	0	0	0	0	0.999283	0.999283	0.848582	0.755998
13 clus	0	0	0	0	0	0	0	0	0	0	0	0	0.922388	0.993015	0.922388
14 clus	0	0	0	0	0	0	0	0	0	0	0	0	0	0.970397	0.922388
15 clus	0	0	0	0	0	0	0	0	0	0	0	0	0	0	0.999283
16 clus	0	0	0	0	0	0	0	0	0	0	0	0	0	0	0

## Sheet: SER-local MSE
	2 clus	3 clus	4 clus	5 clus	6 clus	7 clus	8 clus	9 clus	10 clus	11 clus	12 clus	13 clus	14 clus	15 clus	16 clus
2 clus	0	0.970397	0.552201	0.654306	0.552201	0.36919	0.293723	0.229855	0.229855	0.293723	0.134298	0.177054	0.36919	0.134298	0.229855
3 clus	0	0	0.999283	0.970397	0.922388	0.922388	0.755998	0.755998	0.755998	0.552201	0.654306	0.755998	0.848582	0.552201	0.755998
4 clus	0	0	0	0.993015	0.993015	0.993015	0.993015	0.970397	0.922388	0.848582	0.922388	0.970397	0.922388	0.922388	0.922388
5 clus	0	0	0	0	0.999985	0.999283	0.922388	0.922388	0.848582	0.922388	0.755998	0.755998	0.970397	0.755998	0.922388
6 clus	0	0	0	0	0	0.999283	0.922388	0.848582	0.848582	0.922388	0.755998	0.755998	0.970397	0.654306	0.922388
7 clus	0	0	0	0	0	0	0.999283	0.999283	0.999985	0.999283	0.922388	0.999283	0.993015	0.993015	0.993015
8 clus	0	0	0	0	0	0	0	0.999985	0.970397	0.993015	0.993015	0.999985	0.999283	0.993015	0.999283
9 clus	0	0	0	0	0	0	0	0	0.999283	0.993015	0.922388	0.993015	0.970397	0.999283	0.993015
10 clus	0	0	0	0	0	0	0	0	0	0.999985	0.970397	0.999985	0.999283	0.999283	0.999283
11 clus	0	0	0	0	0	0	0	0	0	0	0.993015	0.999283	0.993015	0.999283	0.999283
12 clus	0	0	0	0	0	0	0	0	0	0	0	1	0.999283	0.970397	0.993015
13 clus	0	0	0	0	0	0	0	0	0	0	0	0	0.999985	0.999283	0.999985
14 clus	0	0	0	0	0	0	0	0	0	0	0	0	0	0.993015	0.999283
15 clus	0	0	0	0	0	0	0	0	0	0	0	0	0	0	0.999985
16 clus	0	0	0	0	0	0	0	0	0	0	0	0	0	0	0
