# Supplementary material for: Predicting the response of triple negative breast cancer to neoadjuvant systemic therapy via biology-based modeling and habitat analysis
Source: Sci Rep. 2025 Nov 26;15:42111. doi: 10.1038/s41598-025-25989-z (PMC12657976; doi:10.1038/s41598-025-25989-z)
Supplement: Supplementary file 2 — Supplementary Material 2 [file 41598_2025_25989_MOESM2_ESM.xlsx]

## Sheet: Sheet1
TTC
	Data	Global	ADC+MSI	ADC+PEI	ADC+SER	Local
Data	0	0.30519	0.607565	0.836468	0.992328	0.897001
Global	0	0	0.101801	0.128449	0.0983141	0.331524
ADC+MSI	0	0	0	0.691124	0.378592	0.429826
ADC+PEI	0	0	0	0	0.787677	0.641604
ADC+SER	0	0	0	0	0	0.8865
Local	0	0	0	0	0	0
TTV
	Data	Global	ADC+MSI	ADC+PEI	ADC+SER	Local
Data	0	0.363223	0.637482	0.804538	0.791603	0.866127
Global	0	0	0.151908	0.15791	0.0724307	0.443547
ADC+MSI	0	0	0	0.800322	0.728197	0.460565
ADC+PEI	0	0	0	0	0.991025	0.61503
ADC+SER	0	0	0	0	0	0.656254
Local	0	0	0	0	0	0
p values for DeLong's test (p<0.05 indicates significant difference in AUC)
Zeros are placeholders for duplicate or self comparisons
