# Supplementary material for: Predicting the response of triple negative breast cancer to neoadjuvant systemic therapy via biology-based modeling and habitat analysis
Source: Sci Rep. 2025 Nov 26;15:42111. doi: 10.1038/s41598-025-25989-z (PMC12657976; doi:10.1038/s41598-025-25989-z)
Supplement: Supplementary file 3 — Supplementary Material 3 [file 41598_2025_25989_MOESM3_ESM.xlsx]

## Sheet: Sheet1
V2 TTC							V3 TTC
	Global	MSI	PEI	SER	Local			Global	MSI	PEI	SER	Local
Global	1	0.00238276	1.96761e-06	0.0382292	2.87796e-17		Global	1	0.100333	0.177054	0.36919	0.00150974
MSI	0	1	0.293723	0.177054	2.3838e-23		MSI	0	1	0.999283	0.755998	7.13475e-05
PEI	0	0	1	0.00370478	9.67036e-22		PEI	0	0	1	0.755998	0.000123181
SER	0	0	0	1	9.67036e-22		SER	0	0	0	1	0.000123181
Local	0	0	0	0	1		Local	0	0	0	0	1
V2 TTV							V3 TTV
	Global	MSI	PEI	SER	Local			Global	MSI	PEI	SER	Local
Global	1	3.28237e-09	6.49411e-13	1.02634e-06	9.67141e-27		Global	1	0.229855	0.229855	0.293723	0.000351059
MSI	0	1	0.100333	0.100333	9.67036e-22		MSI	0	1	0.993015	0.922388	0.000579498
PEI	0	0	1	0.00370478	1.40967e-14		PEI	0	0	1	0.848582	0.000351059
SER	0	0	0	1	3.22481e-21		SER	0	0	0	1	0.000123181
Local	0	0	0	0	1		Local	0	0	0	0	1
V2 local MSE							V3 local MSE
	Global	MSI	PEI	SER	Local			Global	MSI	PEI	SER	Local
Global	1	0.000209513	2.28853e-05	0.229855	2.16384e-43		Global	1	0.177054	0.134298	0.293723	0.000123181
MSI	0	1	0.293723	0.100333	2.16384e-43		MSI	0	1	0.755998	0.848582	0.00856311
PEI	0	0	1	0.00094238	3.84366e-44		PEI	0	0	1	0.848582	0.00567474
SER	0	0	0	1	2.16384e-43		SER	0	0	0	1	0.00094238
Local	0	0	0	0	1		Local	0	0	0	0	1
Values>0 are p values from the 2 sample Kolmogorov-Smirnov test
Green highlight indicates value <0.05
Value = 0 are placeholders for duplicate tests
Value = 1 are placeholders for self comparisons
