# Supplementary material for: Predicting the response of triple negative breast cancer to neoadjuvant systemic therapy via biology-based modeling and habitat analysis
Source: Sci Rep. 2025 Nov 26;15:42111. doi: 10.1038/s41598-025-25989-z (PMC12657976; doi:10.1038/s41598-025-25989-z)
Supplement: Supplementary file 4 — Supplementary Material 4 [file 41598_2025_25989_MOESM4_ESM.xlsx]

## Sheet: ADC+MSI
# habitats	Habitat, first quartile	Habitat, median	Habitat, third quartile	Random, first quartile	Random, median	Random, third quartile	Ranksum test p value
2	0.152749	0.346033	0.614665	0.105271	0.250181	0.460219	6.2628e-05
3	0.0882707	0.228986	0.461062	0.0377389	0.137448	0.357212	6.58501e-10
4	0.0458428	0.155962	0.359288	0.0150726	0.0850177	0.252565	1.036e-16
5	0.0279854	0.110742	0.287098	0.00846359	0.0542764	0.182937	8.6723e-27
6	0.0168872	0.0803601	0.235054	0.00462102	0.0354268	0.138637	1.49398e-39
7	0.012685	0.0605522	0.193858	0.00272436	0.0255882	0.107894	1.8835e-54
8	0.00893605	0.0484013	0.162403	0.00170285	0.0190427	0.0852362	1.29162e-72
9	0.00627746	0.0405494	0.134389	0.00109619	0.0139584	0.0694514	3.77406e-92
10	0.00460123	0.0331882	0.116215	0.000732299	0.0108413	0.0563855	1.98632e-113
11	0.00353017	0.0275575	0.100442	0.000520291	0.00870648	0.0471588	2.22357e-138
12	0.00271803	0.0227592	0.088617	0.000379171	0.00686363	0.039366	4.81737e-166
13	0.00203095	0.0191747	0.0786343	0.00026053	0.00553432	0.0340115	5.20336e-195
14	0.00164084	0.0166489	0.0712119	0.000176803	0.00452664	0.0296888	3.65944e-226
15	0.00129936	0.0145673	0.0641613	0.000121743	0.00371718	0.0264026	4.32615e-259
16	0.000989854	0.0127333	0.0580943	5.75109e-05	0.00315923	0.0234858	3.21285e-294

## Sheet: ADC+PEI
# habitats	Habitat, first quartile	Habitat, median	Habitat, third quartile	Random, first quartile	Random, median	Random, third quartile	Ranksum test p value
2	0.162868	0.333494	0.556242	0.101708	0.24639	0.461532	0.000265642
3	0.0888585	0.226934	0.434381	0.045302	0.146546	0.324745	1.08514e-10
4	0.0490428	0.158656	0.350986	0.0216763	0.0925209	0.232684	1.53149e-18
5	0.0312216	0.113137	0.275906	0.0114859	0.0590354	0.172406	1.03037e-29
6	0.0194879	0.0846481	0.227568	0.00683651	0.039936	0.134632	3.54832e-43
7	0.014036	0.0636472	0.189457	0.00439422	0.0277122	0.10547	4.61084e-60
8	0.0101968	0.0490798	0.158689	0.00288832	0.0200718	0.085268	6.17936e-81
9	0.00794261	0.0391512	0.136602	0.00203164	0.0149116	0.0682507	1.08821e-104
10	0.00596356	0.0323087	0.118122	0.00152246	0.0116657	0.057367	1.0931e-132
11	0.00481928	0.0268325	0.101354	0.0011245	0.00934143	0.0468592	2.59344e-163
12	0.00381529	0.0228863	0.0889571	0.000837755	0.00772522	0.039862	3.86629e-196
13	0.00318217	0.0196336	0.078931	0.000642484	0.00640622	0.0340608	7.84279e-234
14	0.00274471	0.0170544	0.0697318	0.000511596	0.00535279	0.0292748	2.50834e-275
15	0.00229973	0.0150831	0.0626006	0.000394685	0.00456399	0.0257797	1.51281853000000E-316
16	0.00191833	0.0133379	0.056794	0.000313972	0.00384748	0.0223769	0

## Sheet: ADC+SER
# habitats	Habitat, first quartile	Habitat, median	Habitat, third quartile	Random, first quartile	Random, median	Random, third quartile	Ranksum test p value
2	0.14803	0.359896	0.596867	0.0892182	0.251574	0.4838	0.00016187
3	0.082982	0.215605	0.443338	0.04066	0.141066	0.331319	2.50786e-09
4	0.0481357	0.146021	0.336894	0.0218569	0.0891054	0.238001	3.04228e-16
5	0.0304026	0.101535	0.267827	0.0121321	0.054737	0.172367	6.44178e-26
6	0.020212	0.0756626	0.219523	0.00657675	0.0364245	0.136054	1.08765e-38
7	0.0137961	0.0578407	0.180082	0.00422113	0.0252832	0.107313	7.74472e-54
8	0.00990473	0.0453787	0.146142	0.00280236	0.0190317	0.0845311	2.63297e-72
9	0.00740445	0.0368512	0.122875	0.001997	0.0140833	0.0676359	1.49938e-93
10	0.00554932	0.0302144	0.106536	0.00135493	0.0113348	0.0560018	7.73398e-116
11	0.00416597	0.0251733	0.0925675	0.000935745	0.00894711	0.046011	6.27864e-139
12	0.00330033	0.0209087	0.0809237	0.000682128	0.00717838	0.0395015	9.4306e-166
13	0.00257122	0.0179929	0.0717669	0.000507082	0.00589686	0.0341233	8.02049e-196
14	0.00211047	0.0154724	0.0643835	0.000380316	0.0047982	0.0295984	6.93734e-229
15	0.0017301	0.0134251	0.0578281	0.000287047	0.00402674	0.0252132	8.72161e-264
16	0.00145222	0.0115759	0.0520908	0.000216403	0.00340817	0.0223608	6.31791e-301
